# Supplementary material for: Familiar Dog or Familiar Person: Who Do Pet Dogs Best Synchronize with?
Source: Animals (Basel). 2025 Feb 11;15(4):505. doi: 10.3390/ani15040505 (PMC11852022; doi:10.3390/ani15040505)
Supplement: Supplementary file 1 [file animals-15-00505-s001.zip]

Archive with 1 entries (1 files):
- animals-3427913-supplementary.xlsx
