# Supplementary material for: Familiar Dog or Familiar Person: Who Do Pet Dogs Best Synchronize with?
Source: Animals (Basel). 2025 Feb 11;15(4):505. doi: 10.3390/ani15040505 (PMC11852022; doi:10.3390/ani15040505)
Supplement: Supplementary file 1 [file animals-15-00505-s001.zip › animals-3427913-supplementary.xlsx]

## Sheet: data
Subject ID D's behaviour	dog_subject_1	dog_subject_2	dog_subject_3	dog_subject_4	dog_subject_5	dog_subject_6
Time spent still in s	85.718	108.728	149.471	107.497	131.464	88.23
Time spent walking in s	96.962	96.729	111.222	101.216	130.014	189.238
Time spent trotting in s	90.216	65.741	38.488	59.731	37.539	24.49
Time spent running in s	36.994	29.989	0.748	28.489	0	2.253
Time playing with dog	0	0	0	0	0	0
Number of gazes towards dog	32	25	34	18	35	22
Number of gazes towards owner and E1	17	15	17	8	23	13
Number of times coming at owner's feet	12	8	8	3	13	6

## Sheet: read.me
Behaviour name	Behaviour type	Behaviour definition
Model follows dog	Point event	The subject moves towards the model, and when it moves away again, the model's body aligns with the subject's body.
Stillness	State event	The model is standing still, immobile.
Walking	State event	The model moves in a four-beat gait (one rear foot, ipsilateral front foot, other rear foot, front foot of that side)
Trotting	State event	The model moves in a three-beat gait (two diagonal front and rear feet, body suspended in the air, other diagonal front and rear feet)
Running	State event	The model moves in a three-beat gait (both rear feet on ground, front feet hit ground, rear feet forward)
Gazes towards dog	Point event	The model's head is up (not facing the ground) with its nose pointing towards the subject.
Gazes towards owner and E1	Point event	The model's head is up (not facing the ground) with its nose pointing towards E1 and the owner.
Model comes to owner and E1	Point event	The model moves and arrives at the owner's and E1's feet, either stopping or continuing its movement.
Note : The canine gaits were defined based on the information available here: https://todaysveterinarypractice.com/orthopedics/recovery-rehab-canine-gait-analysis/
